# Supplementary material for: In vitro Activity and Heteroresistance of Omadacycline Against Clinical Staphylococcus aureus Isolates From China Reveal the Impact of Omadacycline Susceptibility by Branched-Chain Amino Acid Transport System II Carrier Protein, Na/Pi Cotransporter Family Protein, and Fibronectin-Binding Protein
Source: Front Microbiol. 2019 Nov 8;10:2546. doi: 10.3389/fmicb.2019.02546 (PMC6856048; doi:10.3389/fmicb.2019.02546)
Supplement: Supplementary file 2 [file Data_Sheet_1.XLSX]

## Sheet: S221_O1vsS221.DEG
Gene_id	readcount_S221_O1	readcount_S221	log2FoldChange	FC2	pval	padj	Genename	Description
USA300HOU_RS00915	1.84116	7.05266	-1.9376	0.26105	0.046765	1	-	hypothetical protein
USA300HOU_RS00460	3.52486	9.94895	-1.497	0.354289	0.035943	1	-	hypothetical protein
USA300HOU_RS10490	17.6003	35.3311	-1.0053	0.498167	0.0075668	0.8244	-	phenol-soluble modulin export ABC transporter permease subunit PmtB
USA300HOU_RS04290	20.8099	38.6392	-0.8928	0.538568	0.039377	1	-	thermonuclease
USA300HOU_RS12605	23.4449	43.1309	-0.87945	0.543575	0.023278	1	-	amidohydrolase
USA300HOU_RS01680	19.2517	34.288	-0.83272	0.56147	0.049101	1	-	ROK family protein
USA300HOU_RS10520	23.8255	42.2976	-0.82807	0.563282	0.035073	1	-	MAP domain-containing protein
USA300HOU_RS10525	189.842	335.66	-0.8222	0.565579	0.0008325	0.44468	-	MAP domain-containing protein
USA300HOU_RS09630	58.3323	102.059	-0.80704	0.571553	0.0088593	0.83038	-	serine protease SplF
USA300HOU_RS04385	49.9621	85.8488	-0.78097	0.581975	0.011609	0.95909	-	DUF1963 domain-containing protein
USA300HOU_RS01965	34.024	58.362	-0.77848	0.582981	0.024282	1	-	toxin
USA300HOU_RS02395	72.6934	124.307	-0.77401	0.58479	0.005292	0.8244	-	alpha%2Calpha-phosphotrehalase
USA300HOU_RS01675	19.1217	31.5952	-0.7245	0.605207	0.044826	1	-	N-acetylneuraminate lyase
USA300HOU_RS04900	38.6194	63.792	-0.72405	0.605396	0.044314	1	-	ABC transporter ATP-binding protein
USA300HOU_RS02055	68.8324	113.506	-0.72161	0.60642	0.025249	1	-	xanthine phosphoribosyltransferase
USA300HOU_RS10690	26.8387	43.9349	-0.71105	0.610875	0.042642	1	-	hypothetical protein
USA300HOU_RS01010	110.199	177.832	-0.6904	0.619682	0.0063839	0.8244	-	N-acetylmuramic acid 6-phosphate etherase
USA300HOU_RS03520	281.895	454.836	-0.69019	0.619772	0.0029991	0.77223	-	dihydroxyacetone kinase subunit L
USA300HOU_RS13100	37.4359	59.4014	-0.66608	0.630217	0.034649	1	-	bi-component gamma-hemolysin HlgCB subunit C
USA300HOU_RS05195	246.039	388.533	-0.65915	0.633251	0.020198	1	-	2-succinyl-6-hydroxy-2%2C4-cyclohexadiene-1-carboxylate synthase
USA300HOU_RS12250	77.2273	115.46	-0.58021	0.668866	0.029944	1	-	VOC family protein
USA300HOU_RS04910	419.902	625.217	-0.5743	0.671612	0.0089395	0.83038	-	peptide ABC transporter substrate-binding protein
USA300HOU_RS06045	59.0421	87.8279	-0.57294	0.672245	0.048182	1	-	carbamoyl-phosphate synthase large chain
USA300HOU_RS01935	367.133	538.878	-0.55365	0.681294	0.024362	1	-	30S ribosomal protein S6
USA300HOU_RS08735	95.2401	139.67	-0.55238	0.681894	0.037198	1	-	Holliday junction branch migration protein RuvA
USA300HOU_RS04940	341.899	495.471	-0.53523	0.690049	0.011855	0.95909	-	tryptophan--tRNA ligase
USA300HOU_RS01350	167.022	240.662	-0.52697	0.694011	0.03139	1	-	sensor histidine kinase
USA300HOU_RS02730	267.132	383.813	-0.52285	0.695996	0.014382	1	-	pyridoxal 5'-phosphate synthase lyase subunit PdxS
USA300HOU_RS04760	272.511	390.582	-0.51931	0.697705	0.023339	1	-	glycerophosphodiester phosphodiesterase
USA300HOU_RS11555	575.335	821.283	-0.51348	0.700531	0.032976	1	-	thiol-disulfide oxidoreductase DCC family protein
USA300HOU_RS12310	137.728	196.059	-0.50946	0.702485	0.028671	1	-	molybdopterin molybdenumtransferase
USA300HOU_RS14290	345.441	490.983	-0.50723	0.703572	0.037056	1	-	esterase family protein
USA300HOU_RS01940	404.444	574.103	-0.50537	0.70448	0.049343	1	-	single-stranded DNA-binding protein
USA300HOU_RS02065	851.877	1194.12	-0.48723	0.713394	0.026379	1	-	IMP dehydrogenase
USA300HOU_RS11160	906.315	1250.57	-0.4645	0.724722	0.038901	1	-	serine phosphatase
USA300HOU_RS01155	32999.7	45237.4	-0.45506	0.72948	0.038483	1	-	pyruvate formate-lyase-activating enzyme
USA300HOU_RS14870	1778.18	2408.92	-0.43799	0.738162	0.027547	1	-	transposase
USA300HOU_RS07290	637.457	862.566	-0.43631	0.739022	0.04494	1	-	dihydrofolate reductase
USA300HOU_RS02540	8738.51	6590.73	0.40695	1.32588	0.031867	1	-	RidA family protein
USA300HOU_RS01425	310.969	231.961	0.42289	1.34061	0.045048	1	-	hypothetical protein
USA300HOU_RS10285	406.908	300.645	0.43664	1.35345	0.048046	1	-	DNA polymerase III subunit epsilon
USA300HOU_RS00705	15131.4	11069.6	0.45094	1.36693	0.038748	1	-	cell-wall-anchored protein SasD
USA300HOU_RS06845	193.509	140.056	0.4664	1.38166	0.04164	1	-	DUF1453 domain-containing protein
USA300HOU_RS05635	594.411	424.755	0.48483	1.39942	0.033479	1	-	50S ribosomal protein L32
USA300HOU_RS03535	376.876	266.353	0.50075	1.41495	0.040612	1	-	membrane protein
USA300HOU_RS01625	390.429	274.791	0.50672	1.42082	0.043762	1	-	branched-chain amino acid transport system II carrier protein
USA300HOU_RS05415	118.022	82.6469	0.51402	1.42802	0.048699	1	-	cytochrome d ubiquinol oxidase subunit II
USA300HOU_RS08665	227.977	159.477	0.51554	1.42953	0.040216	1	-	tRNA threonylcarbamoyladenosine dehydratase
USA300HOU_RS08895	396.854	277.152	0.51793	1.4319	0.01923	1	-	50S ribosomal protein L20
USA300HOU_RS07385	143.802	99.8089	0.52684	1.44077	0.028418	1	-	DUF4889 domain-containing protein
USA300HOU_RS06000	288.765	200.278	0.52789	1.44182	0.032857	1	-	glyoxalase
USA300HOU_RS13600	245.427	169.735	0.53201	1.44594	0.02749	1	-	FUSC family protein
USA300HOU_RS04585	195.458	135.094	0.53289	1.44682	0.020945	1	-	DUF1027 domain-containing protein
USA300HOU_RS12860	94.8321	65.5084	0.5337	1.44764	0.040451	1	-	TetR/AcrR family transcriptional regulator
USA300HOU_RS00550	243.044	167.76	0.53482	1.44876	0.02607	1	-	Na/Pi cotransporter family protein
USA300HOU_RS04810	109.651	75.2208	0.54372	1.45773	0.044739	1	-	hypothetical protein
USA300HOU_RS06885	148.707	101.803	0.5467	1.46074	0.028358	1	-	glycerol-3-phosphate acyltransferase
USA300HOU_RS12910	398.651	272.054	0.55123	1.46533	0.025933	1	-	Hsp20/alpha crystallin family protein
USA300HOU_RS13790	62144	42172.6	0.55931	1.47356	0.045997	1	-	hypothetical protein
USA300HOU_RS13205	277.19	186.693	0.57021	1.48474	0.025889	1	-	amino acid permease
USA300HOU_RS05095	4074.29	2721.13	0.58234	1.49728	0.013795	1	-	IDEAL domain-containing protein
USA300HOU_RS12675	497.017	330.587	0.58826	1.50343	0.013449	1	-	DUF805 domain-containing protein
USA300HOU_RS02345	169.806	112.88	0.5891	1.50431	0.022118	1	-	hypothetical protein
Novel00015	95.3756	63.2274	0.59307	1.50845	0.0266	1	-//-
USA300HOU_RS11765	2170.71	1436.05	0.59606	1.51158	0.0052793	0.8244	-	hypothetical protein
USA300HOU_RS04165	5221.07	3444.97	0.59985	1.51556	0.010206	0.88262	-	ATP-dependent Clp protease proteolytic subunit
USA300HOU_RS14440	1775.68	1171	0.60063	1.51638	0.007889	0.8244	-	hypothetical protein
USA300HOU_RS05060	820.161	538.763	0.60626	1.52231	0.0095877	0.85879	-	membrane protein
USA300HOU_RS12265	120.143	78.5041	0.61391	1.5304	0.016672	1	-	HTH-type transcriptional regulator SarV
USA300HOU_RS04365	367.164	238.349	0.62334	1.54044	0.0066525	0.8244	-	thioredoxin
USA300HOU_RS05225	134.933	87.5863	0.62346	1.54057	0.014978	1	-	acyltransferase
USA300HOU_RS08385	683.017	440.17	0.63386	1.55171	0.0030412	0.77223	-	hypothetical protein
USA300HOU_RS12440	329.387	210.248	0.64769	1.56666	0.021389	1	-	CHAP domain-containing protein
USA300HOU_RS04295	18105.3	11518.9	0.65241	1.57179	0.025764	1	-	cold-shock protein
USA300HOU_RS02545	20454.4	12961.9	0.65813	1.57804	0.00076895	0.44468	-	stage V sporulation protein G
USA300HOU_RS06725	130.845	81.6495	0.68034	1.60252	0.012632	0.98999	-	hypothetical protein
USA300HOU_RS12375	230.664	143.849	0.68124	1.60352	0.0063246	0.8244	-	urea transporter
USA300HOU_RS14680	1689.42	1030.14	0.71369	1.63999	0.0013404	0.48023	-	cold-shock protein
USA300HOU_RS13945	90.4713	55.0343	0.71713	1.64391	0.042051	1	-	PTS transporter subunit IIC
USA300HOU_RS14605	121.558	72.6056	0.74349	1.67422	0.007634	0.8244	-	hypothetical protein
USA300HOU_RS07640	144.666	86.3127	0.74508	1.67607	0.0036949	0.77224	-	hypothetical protein
USA300HOU_RS03670	456.816	270.492	0.75603	1.68884	0.0083038	0.83038	-	hypothetical protein
USA300HOU_RS09275	1482.23	868.492	0.77119	1.70668	0.0010638	0.44468	-	peptidase
USA300HOU_RS10505	89.2788	52.2651	0.77247	1.70819	0.036436	1	-	hypothetical protein
USA300HOU_RS00660	46.2621	26.9875	0.77754	1.71421	0.023168	1	-	MFS transporter
USA300HOU_RS00495	117.258	67.7043	0.79237	1.73192	0.0068003	0.8244	-	hypothetical protein
USA300HOU_RS12525	129.84	72.7941	0.83484	1.78366	0.003387	0.77223	-	CPBP family intramembrane metalloprotease
USA300HOU_RS08280	76.2276	38.1929	0.99701	1.99586	0.0010202	0.44468	-	50S ribosomal protein L33
USA300HOU_RS15095	2046.76	1009.85	1.0192	2.02679	2.8604e-06	0.0071738	-	hypothetical protein
USA300HOU_RS14600	15.6017	6.83935	1.1898	2.28121	0.046173	1	-	pyrrolidone-carboxylate peptidase
USA300HOU_RS09460	89.2933	38.4494	1.2156	2.32237	6.8061e-05	0.085348	-	hypothetical protein
USA300HOU_RS14685	464.235	199.372	1.2194	2.3285	0.0040712	0.78543	-	transcriptional regulator
USA300HOU_RS01845	23.9027	9.39411	1.3473	2.54436	0.0069279	0.8244	-	DUF1398 domain-containing protein
USA300HOU_RS15445	46.0016	17.9929	1.3543	2.55673	0.016641	1	-	hypothetical protein
USA300HOU_RS10445	17.9037	5.60639	1.6751	3.19341	0.005635	0.8244	-	YolD-like family protein
USA300HOU_RS03365	4.72784	0	Inf	#VALUE!	0.0033657	0.77223	-	DUF2922 domain-containing protein
